# Supplementary material for: Dynamic and adaptive cancer stem cell population admixture in colorectal neoplasia
Source: Cell Stem Cell. 2022 Aug 4;29(8):1213–1228.e8. doi: 10.1016/j.stem.2022.07.008 (PMC9592560; doi:10.1016/j.stem.2022.07.008)
Supplement: Table S2. Reactome pathways upregulated or downregulated between top and bottom stem cell index tertiles of mouse models, related to Figure S3D [file mmc3.xlsx]

## Sheet: Upreg Pathways (FDR>0.2)
reactomePathway	ApcMin	AKPT	KPN
5991009_Cell_Cycle_Checkpoints	X
5991024_Metabolism	X	X	X
5991037_Gene_Expression	X
5991065_Metabolism_of_lipids_and_lipoproteins	X	X	X
5991077_Purine_metabolism	X
5991078_Metabolism_of_nucleotides	X
5991096_GTP_hydrolysis_and_joining_of_the_60S_ribosomal_subunit	X
5991097_Cap-dependent_Translation_Initiation	X
5991098_Eukaryotic_Translation_Initiation	X
5991099_Translation	X
5991449_APC_C-mediated_degradation_of_cell_cycle_proteins	X
5991450_Regulation_of_mitotic_cell_cycle	X
5991459_L13a-mediated_translational_silencing_of_Ceruloplasmin_expression	X		X
5991460_3'_-UTR-mediated_translational_regulation	X		X
5991662_Cholesterol_biosynthesis	X
5992029_Tristetraprolin_TTP_destabilizes_mRNA	X
5992030_Butyrate_Response_Factor_1_BRF1_destabilizes_mRNA	X
5992031_KSRP_destabilizes_mRNA	X
5992218_Activation_of_gene_expression_by_SREBF_SREBP_	X
5992219_Regulation_of_cholesterol_biosynthesis_by_SREBP_SREBF_	X
5992337_EPHB-mediated_forward_signaling	X
5992338_EPH-Ephrin_signaling	X
5992339_Ephrin_signaling	X
5992177_Alpha-defensins		X	X
5992178_Defensins		X	X
5991082_Phase_1_-_Functionalization_of_compounds		X	X
5991253_Xenobiotics		X	X
5991452_Aflatoxin_activation_and_detoxification		X	X
5991254_Cytochrome_P450_-_arranged_by_substrate_type		X	X
5991795_Miscellaneous_substrates		X	X
5991029_Biological_oxidations		X	X
5991514_Lipid_digestion,_mobilization,_and_transport		X	X
5991262_Arachidonic_acid_metabolism		X	X
5992271_Scavenging_of_heme_from_plasma		X	X
5992109_Retinoid_metabolism_and_transport		X	X
5992265_Synthesis_of_16-20_-hydroxyeicosatetraenoic_acids_HETE_		X	X
5991028_Phase_II_conjugation		X	X
5991257_Fatty_acids		X	X
5991581_Lipoprotein_metabolism		X	X
5991794_Synthesis_of_Leukotrienes_LT_and_Eoxins_EX_		X	X
5991155_Innate_Immune_System		X	X
5991604_Glutathione_conjugation		X	X
5991633_Transport_of_glucose_and_other_sugars,_bile_salts_and_organic_acids,_metal_ions_and_amine_compounds		X	X
5991614_Chylomicron-mediated_lipid_transport		X	X
5991134_Visual_phototransduction			X
5991603_Glutathione_synthesis_and_recycling		X	X
5991048_Metabolism_of_amino_acids_and_derivatives			X
5992145_Erythrocytes_take_up_carbon_dioxide_and_release_oxygen		X	X
5992146_O2_CO2_exchange_in_erythrocytes		X	X
5992148_Erythrocytes_take_up_oxygen_and_release_carbon_dioxide		X	X
5991821_Amine_compound_SLC_transporters			X
5991859_Nuclear_Receptor_transcription_pathway			X
5992272_Binding_and_Uptake_of_Ligands_by_Scavenger_Receptors		X	X
5991734_Signaling_by_Retinoic_Acid			X
5991796_RA_biosynthesis_pathway		X	X
5991800_HDL-mediated_lipid_transport		X	X
5991678_Androgen_biosynthesis		X	X
5991818_Amino_acid_and_oligopeptide_SLC_transporters		X	X
5991156_Immune_System		X	X
5991513_Hormone-sensitive_lipase_HSL_-mediated_triacylglycerol_hydrolysis		X	X
5992259_Abacavir_metabolism			X
5991806_Peptide_hormone_metabolism		X	X
5991479_Recycling_of_bile_acids_and_salts			X
5991081_Ethanol_oxidation			X
5991538_Complement_cascade		X	X
5992260_Abacavir_transport_and_metabolism			X
5991049_Urea_cycle		X	X
5991508_Respiratory_electron_transport,_ATP_synthesis_by_chemiosmotic_coupling,_and_heat_production_by_uncoupling_proteins.		X	X
5991820_Na+_Cl-_dependent_neurotransmitter_transporters			X
5991480_Bile_acid_and_bile_salt_metabolism		X	X
5991507_Respiratory_electron_transport		X	X
5991811_ABC-family_proteins_mediated_transport			X
5992143_Endosomal_Vacuolar_pathway		X	X
5991810_ABCA_transporters_in_lipid_homeostasis		X	X
5991679_Glucocorticoid_biosynthesis		X	X
5991819_Transport_of_inorganic_cations_anions_and_amino_acids_oligopeptides			X
5991998_Bile_salt_and_organic_anion_SLC_transporters		X	X
5992066_Interferon_gamma_signaling		X	X
5991075_Creatine_metabolism		X	X
5991434_Formation_of_Fibrin_Clot_Clotting_Cascade_		X	X
5991046_The_citric_acid_TCA_cycle_and_respiratory_electron_transport			X
5991040_SLC-mediated_transmembrane_transport		X	X
5991833_Peptide_ligand-binding_receptors		X	X
5991817_Amino_acid_transport_across_the_plasma_membrane			X
5991260_Eicosanoids		X	X
5991834_Class_A_1_Rhodopsin-like_receptors_		X	X
5991240_Peroxisomal_lipid_metabolism			X
5992114_Regulation_of_Complement_cascade		X	X
5992067_Interferon_Signaling		X	X
5991433_Common_Pathway_of_Fibrin_Clot_Formation		X	X
5991516_Glucagon-type_ligand_receptors			X
5992115_Prolactin_receptor_signaling			X
5991474_Cytosolic_sulfonation_of_small_molecules			X
5991041_Transmembrane_transport_of_small_molecules		X	X
5992248_Metabolism_of_Angiotensinogen_to_Angiotensins		X	X
5991825_Platelet_Aggregation_Plug_Formation_		X	X
5991992_Passive_transport_by_Aquaporins			X
5991605_Sulfur_amino_acid_metabolism			X
5991914_Eicosanoid_ligand-binding_receptors		X	X
5991668_Synthesis_of_bile_acids_and_bile_salts_via_7alpha-hydroxycholesterol			X
5991518_GPCR_ligand_binding		X	X
5991752_Phosphorylation_of_CD3_and_TCR_zeta_chains		X	X
5991832_Chemokine_receptors_bind_chemokines		X	X
5992147_Reversible_hydration_of_carbon_dioxide			X
5991864_G_alpha_i_signalling_events		X	X
5991055_Neurotransmitter_Release_Cycle			X
5991635_Facilitative_Na+-independent_glucose_transporters		X	X
5991673_Mineralocorticoid_biosynthesis		X	X
5991524_Formation_of_ATP_by_chemiosmotic_coupling			X
5991437_Amine_Oxidase_reactions			X
5991674_Metabolism_of_steroid_hormones_and_vitamin_D			X
5991675_Steroid_hormones			X
5991775_Amine-derived_hormones		X	X
5991753_Translocation_of_ZAP-70_to_Immunological_synapse		X	X
5991261_Synthesis_of_Prostaglandins_PG_and_Thromboxanes_TX_			X
5992214_Sulfide_oxidation_to_sulfate			X
5991419_G_alpha_q_signalling_events		X	X
5991031_Fructose_metabolism			X
5992082_O-linked_glycosylation_of_mucins			X
5991809_Trafficking_of_dietary_sterols		X	X
5991667_Synthesis_of_bile_acids_and_bile_salts			X
5992187_Acyl_chain_remodelling_of_PI			X
5992276_Scavenging_by_Class_B_Receptors		X	X
5991993_Transport_of_glycerol_from_adipocytes_to_the_liver_by_Aquaporins		X	X
5992215_Degradation_of_cysteine_and_homocysteine			X
5992065_The_AIM2_inflammasome		X	X
5991109_Pyrimidine_catabolism			X
5991631_Digestion_of_dietary_carbohydrate			X
5992295_Stimuli-sensing_channels		X	X
5991726_Immunoregulatory_interactions_between_a_Lymphoid_and_a_non-Lymphoid_cell		X	X
5991537_Initial_triggering_of_complement		X	X
5991999_Sodium-coupled_sulphate,_di-_and_tri-carboxylate_transporters			X
5991539_Activation_of_C3_and_C5		X	X
5991304_Gastrin-CREB_signalling_pathway_via_PKC_and_MAPK		X	X
5991865_Tachykinin_receptors_bind_tachykinins			X
5992228_SRP-dependent_cotranslational_protein_targeting_to_membrane			X
5991030_Fructose_catabolism			X
5991587_Alternative_complement_activation		X	X
5991039_Hexose_transport			X
5991303_Cytokine_Signaling_in_Immune_system		X	X
5991461_Peptide_chain_elongation			X
5991814_Platelet_degranulation_		X	X
5991945_Ion_channel_transport		X	X
5991509_Regulation_of_insulin_secretion			X
5991064_Fatty_acid,_triacylglycerol,_and_ketone_body_metabolism			X
5991515_G_alpha_s_signalling_events		X	X
5991862_Dopamine_clearance_from_the_synaptic_cleft			X
5991773_Regulation_of_thyroid_hormone_activity		X	X
5991412_Response_to_elevated_platelet_cytosolic_Ca2+		X	X
5991408_GPCR_downstream_signaling		X	X
5991105_Formation_of_a_pool_of_free_40S_subunits			X
5991451_Eukaryotic_Translation_Termination			X
5991462_Eukaryotic_Translation_Elongation			X
5991242_Glycerophospholipid_biosynthesis			X
5992088_Nonsense_Mediated_Decay_NMD_independent_of_the_Exon_Junction_Complex_EJC_			X
5991052_Transmission_across_Chemical_Synapses			X
5991481_Conjugation_of_benzoate_with_glycine			X
5991482_Conjugation_of_carboxylic_acids			X
5991483_Amino_Acid_conjugation			X
5991142_Signaling_by_GPCR		X	X
5991654_Vesicle-mediated_transport		X	X
5991252_CYP2E1_reactions			X
5991617_Conjugation_of_phenylacetate_with_glutamine			X
5991541_Role_of_phospholipids_in_phagocytosis		X
5992238_FCGR_activation		X
5991779_Signal_regulatory_protein_SIRP_family_interactions		X
5992175_Collagen_degradation		X
5991754_Generation_of_second_messenger_molecules		X
5991751_TCR_signaling		X
5991928_Regulation_of_actin_dynamics_for_phagocytic_cup_formation		X
5991750_Downstream_TCR_signaling		X
5991416_Cell_surface_interactions_at_the_vascular_wall		X
5991542_Fcgamma_receptor_FCGR_dependent_phagocytosis		X
5991711_Costimulation_by_the_CD28_family		X
5991887_PD-1_signaling		X
5992296_Syndecan_interactions		X
5991413_Integrin_cell_surface_interactions		X
5992176_Degradation_of_the_extracellular_matrix		X
5992275_Scavenging_by_Class_A_Receptors		X
5992282_ECM_proteoglycans		X
5992204_Activation_of_Matrix_Metalloproteinases		X
5991912_Formyl_peptide_receptors_bind_formyl_peptides_and_many_other_ligands		X
6096039_Immune_System		X
6096057_Adaptive_Immune_System		X
6096937_Class_I_MHC_mediated_antigen_processing_&_presentation		X
6096958_Antigen_processing-Cross_presentation		X
5991414_Extracellular_matrix_organization		X
5992281_Non-integrin_membrane-ECM_interactions		X
5991417_GPVI-mediated_activation_cascade		X
5992181_Assembly_of_collagen_fibrils_and_other_multimeric_structures		X
5992227_Trafficking_and_processing_of_endosomal_TLR		X
5991154_DAP12_interactions		X
5992380_Dectin-2_family		X
5992212_Collagen_biosynthesis_and_modifying_enzymes		X
5992063_Inflammasomes		X
5992024_Interleukin-7_signaling		X
5992206_Elastic_fibre_formation		X
5992039_Interleukin_receptor_SHC_signaling		X
5991175_FCERI_mediated_Ca+2_mobilization		X
5992182_Collagen_formation		X
5992144_Cross-presentation_of_particulate_exogenous_antigens_phagosomes_		X
5991941_P2Y_receptors		X
5992246_Crosslinking_of_collagen_fibrils		X
5991424_Platelet_homeostasis		X
5992350_RHO_GTPases_Activate_NADPH_Oxidases		X
5991824_Integrin_alphaIIb_beta3_signaling		X
5991919_Nitric_oxide_stimulates_guanylate_cyclase		X
5991490_Gamma-carboxylation_of_protein_precursors		X
5992064_The_NLRP3_inflammasome		X
6096957_ER-Phagosome_pathway		X
5992205_Molecules_associated_with_elastic_fibres		X
5991415_Platelet_Adhesion_to_exposed_collagen		X
5991755_FCERI_mediated_NF-kB_activation		X
5992141_Antigen_processing-Cross_presentation		X
5991489_Transport_of_gamma-carboxylated_protein_precursors_from_the_endoplasmic_reticulum_to_the_Golgi_apparatus		X
5992037_Interleukin-3,_5_and_GM-CSF_signaling		X
5992091_TRAF6_mediated_IRF7_activation_in_TLR7_8_or_9_signaling		X
5991486_Gamma-carboxylation,_transport,_and_amino-terminal_cleavage_of_proteins		X
5991411_Hemostasis		X
5991425_Activation,_myristolyation_of_BID_and_translocation_to_mitochondria		X
5991311_FCERI_mediated_MAPK_activation		X
5991485_Removal_of_aminoterminal_propeptides_from_gamma-carboxylated_proteins		X
5991942_Nucleotide-like_purinergic_receptors		X
5991584_Classical_antibody-mediated_complement_activation		X
5991585_Creation_of_C4_and_C2_activators		X
5991174_Adaptive_Immune_System		X
5991950_cGMP_effects		X
5992022_Interleukin-1_processing		X
5991826_GRB2:SOS_provides_linkage_to_MAPK_signaling_for_Integrins_		X
5991073_Tryptophan_catabolism		X
5991301_Interleukin-2_signaling		X
5991913_Prostanoid_ligand_receptors		X
5991880_Olfactory_Signaling_Pathway		X
5991946_Phagosomal_maturation_early_endosomal_stage_		X
5991947_Latent_infection_of_Homo_sapiens_with_Mycobacterium_tuberculosis		X
5991948_Infectious_disease		X
5991949_Disease		X
5991891_Glyoxylate_metabolism		X
5991554_Nucleotide-binding_domain,_leucine_rich_repeat_containing_receptor_NLR_signaling_pathways		X
5991302_Signaling_by_Interleukins		X
5991885_CTLA4_inhibitory_signaling		X
5992120_Class_I_MHC_mediated_antigen_processing_&_presentation		X
5992349_O-glycosylation_of_TSR_domain-containing_proteins		X
5991586_Terminal_pathway_of_complement		X
5992062_The_NLRP1_inflammasome		X
5992014_Hydroxycarboxylic_acid-binding_receptors		X
5992319_TRP_channels		X
5991410_Platelet_activation,_signaling_and_aggregation		X
5991830_p130Cas_linkage_to_MAPK_signaling_for_integrins		X
5991977_Proton_oligonucleotide_cotransporters		X
5992254_MHC_class_II_antigen_presentation		X
5992179_Beta_defensins		X
5991473_Intrinsic_Pathway_of_Fibrin_Clot_Formation		X
5991709_CD28_dependent_PI3K_Akt_signaling		X
5991170_Smooth_Muscle_Contraction		X
5992083_O-linked_glycosylation		X
5991780_Cell-Cell_communication		X
5991983_Platelet_sensitization_by_LDL		X
5992130_Activation_of_RAS_in_B_cells		X
5991844_Other_semaphorin_interactions		X
5992071_Transport_of_fatty_acids		X
5991951_ADP_signalling_through_P2Y_purinoceptor_1		X
5991182_C-type_lectin_receptors_CLRs_		X
5991937_Synthesis,_secretion,_and_inactivation_of_Glucose-dependent_Insulinotropic_Polypeptide_GIP_		X
5991214_mRNA_Editing		X
5991850_NCAM1_interactions		X
5992058_Keratan_sulfate_biosynthesis		X
5991383_Aquaporin-mediated_transport		X
5992142_Cross-presentation_of_soluble_exogenous_antigens_endosomes_		X
5991171_Muscle_contraction		X
5991153_DAP12_signaling		X
5991325_Toll-Like_Receptors_Cascades		X
5991178_VEGFA-VEGFR2_Pathway		X
5991148_Signaling_by_PDGF		X
5991071_Signal_Transduction		X

## Sheet: Downreg Pathways (FDR<0.2)
reactomePathway	ApcMin	AKPT	KPN
5991043_Glycogen_breakdown_glycogenolysis_	X
5991071_Signal_Transduction	X
5991156_Immune_System	X
5991170_Smooth_Muscle_Contraction	X
5991171_Muscle_contraction	X
5991174_Adaptive_Immune_System	X
5991408_GPCR_downstream_signaling	X
5991414_Extracellular_matrix_organization	X
5991423_Platelet_calcium_homeostasis	X
5991518_GPCR_ligand_binding	X
5991834_Class_A_1_Rhodopsin-like_receptors_	X
5991864_G_alpha_i_signalling_events	X
5991903_Striated_Muscle_Contraction	X
5992144_Cross-presentation_of_particulate_exogenous_antigens_phagosomes_	X
5992176_Degradation_of_the_extracellular_matrix	X
5992205_Molecules_associated_with_elastic_fibres	X
5992206_Elastic_fibre_formation	X
5992212_Collagen_biosynthesis_and_modifying_enzymes	X
5992254_MHC_class_II_antigen_presentation	X
5992389_Activation_of_SMO	X
5992346_PKMTs_methylate_histone_lysines		X	X
5991016_Activation_of_ATR_in_response_to_replication_stress		X	X
5991868_Centrosome_maturation			X
5991870_Recruitment_of_mitotic_centrosome_proteins_and_complexes			X
5992377_Anchoring_of_the_basal_body_to_the_plasma_membrane			X
5991829_Dopamine_Neurotransmitter_Release_Cycle			X
5990989_Activation_of_the_pre-replicative_complex		X	X
5992281_Non-integrin_membrane-ECM_interactions			X
5992325_HSF1_activation		X	X
5992296_Syndecan_interactions			X
5992327_HSF1-dependent_transactivation			X
5992302_SUMOylation			X
5992309_SUMOylation_of_DNA_damage_response_and_repair_proteins			X
5992310_SUMO_E3_ligases_SUMOylate_target_proteins			X
5992246_Crosslinking_of_collagen_fibrils			X
5992378_Intraflagellar_transport		X	X
5992282_ECM_proteoglycans			X
5992304_Nuclear_Pore_Complex_NPC_Disassembly		X	X
5992182_Collagen_formation			X
5992324_Cellular_response_to_heat_stress			X
5992279_Anchoring_fibril_formation			X
5992323_Regulation_of_HSF1-mediated_heat_shock_response			X
5992316_WNT_ligand_biogenesis_and_trafficking		X	X
5991799_Laminin_interactions			X
5992344_regulation_of_FZD_by_ubiquitination			X
5992181_Assembly_of_collagen_fibrils_and_other_multimeric_structures			X
5991980_Regulation_of_Commissural_axon_pathfinding_by_Slit_and_Robo		X
5992169_TWIK-related_alkaline_pH_activated_K+_channel_TALK_		X
5992334_HDACs_deacetylate_histones		X
5991223_Assembly_of_the_RAD50-MRE11-NBS1_complex_at_DNA_double-strand_breaks		X
5991224_MRN_complex_relocalizes_to_nuclear_foci		X
5991219_ATM_mediated_response_to_DNA_double-strand_break		X
5991228_ATM_mediated_phosphorylation_of_repair_proteins		X
5992118_Serine_biosynthesis		X
5991927_CRMPs_in_Sema3A_signaling		X
5991647_FGFR4_ligand_binding_and_activation		X
5991385_G-protein_activation		X
5992030_Butyrate_Response_Factor_1_BRF1_destabilizes_mRNA		X
5991985_mRNA_decay_by_5'_to_3'_exoribonuclease		X
5992031_KSRP_destabilizes_mRNA		X
5991564_G2_M_DNA_replication_checkpoint		X
5991565_Cyclin_B2_mediated_events		X
5991113_RNA_Polymerase_I_Transcription		X
5991010_DNA_Damage_Telomere_Stress_Induced_Senescence		X
5992374_BBSome-mediated_cargo-targeting_to_cilium		X
5992269_MASTL_Facilitates_Mitotic_Progression		X
5991390_RNA_Polymerase_III_Chain_Elongation		X
5991391_RNA_Polymerase_III_Transcription_Termination		X
5992213_Cysteine_formation_from_homocysteine		X
5991901_Folding_of_actin_by_CCT_TriC		X
5992236_Synthesis_of_pyrophosphates_in_the_cytosol		X
5991020_G2_M_DNA_damage_checkpoint		X
5992361_Release_of_Hh-Np_from_the_secreting_cell		X
5991611_Processive_synthesis_on_the_C-strand_of_the_telomere		X
5992321_deactivation_of_the_beta-catenin_transactivating_complex		X
5991367_Transport_of_the_SLBP_independent_Mature_mRNA		X
5991047_Amino_acid_synthesis_and_interconversion_transamination_		X
5990975_Assembly_of_the_ORC_complex_at_the_origin_of_replication		X
5991104_Recycling_of_eIF2:GDP		X
5991285_RNA_Polymerase_III_Transcription_Initiation_From_Type_3_Promoter		X
5991455_Polo-like_kinase_mediated_events		X
5992397_SHC-mediated_cascade:FGFR4		X
5992010_RSK_activation		X
5991389_Elongation_arrest_and_recovery		X
5991987_Deadenylation_of_mRNA		X
5991392_Inhibition_of_replication_initiation_of_damaged_DNA_by_RB1_E2F1		X
5992294_Cytosolic_iron-sulfur_cluster_assembly		X
5991988_mRNA_decay_by_3'_to_5'_exoribonuclease		X
5991616_Packaging_Of_Telomere_Ends		X
5991349_Cleavage_of_the_damaged_pyrimidine_		X
5991350_Depyrimidination		X
5991112_RNA_Polymerase_I_Promoter_Clearance		X
5992360_Mismatch_repair_MMR_directed_by_MSH2:MSH3_MutSbeta_		X
5991246_Presynaptic_phase_of_homologous_DNA_pairing_and_strand_exchange		X
5991247_Homologous_DNA_pairing_and_strand_exchange		X
5991283_Assembly_of_the_RAD51-ssDNA_nucleoprotein_complex		X
5990982_Association_of_licensing_factors_with_the_pre-replicative_complex		X
5991899_Prefoldin_mediated_transfer_of_substrate_to_CCT_TriC		X
5992359_Mismatch_Repair		X
5992358_Mismatch_repair_MMR_directed_by_MSH2:MSH6_MutSalpha_		X
5991745_formation_of_the_beta-catenin:TCF_transactivating_complex		X
5991198_SHC-related_events_triggered_by_IGF1R		X
5991366_SLBP_independent_Processing_of_Histone_Pre-mRNAs		X
5991106_Pyrimidine_biosynthesis		X
5991117_Purine_ribonucleoside_monophosphate_biosynthesis		X
5991662_Cholesterol_biosynthesis		X
5991344_Repair_synthesis_of_patch_~27-30_bases_long_by_DNA_polymerase		X
5991355_Repair_synthesis_for_gap-filling_by_DNA_polymerase_in_TC-NER		X
5991273_SLBP_Dependent_Processing_of_Replication-Dependent_Histone_Pre-mRNAs		X
5991359_Translesion_Synthesis_by_POLH		X
5990996_Polymerase_switching		X
5990997_Leading_Strand_Synthesis		X
5991612_Polymerase_switching_on_the_C-strand_of_the_telomere		X
5992391_POLB-Dependent_Long_Patch_Base_Excision_Repair		X
5992287_Cohesin_Loading_onto_Chromatin		X
5991316_Signal_attenuation		X
5991121_Formation_of_incision_complex_in_GG-NER		X
5991125_Dual_incision_reaction_in_GG-NER		X
5991364_PCNA-Dependent_Long_Patch_Base_Excision_Repair		X
5991284_RNA_Polymerase_III_Transcription_Initiation_From_Type_2_Promoter		X
5992286_Establishment_of_Sister_Chromatid_Cohesion		X
5991248_RNA_Polymerase_III_Transcription_Initiation_From_Type_1_Promoter		X
5992392_Recognition_of_DNA_damage_by_PCNA-containing_replication_complex		X
5991203_RNA_Polymerase_I_Transcription_Termination		X
5991249_RNA_Polymerase_III_Transcription_Initiation		X
5991250_RNA_Polymerase_III_Transcription		X
5991251_RNA_Polymerase_III_Abortive_And_Retractive_Initiation		X
5991895_Cooperation_of_Prefoldin_and_TriC_CCT_in_actin_and_tubulin_folding		X
5991277_Transport_of_Mature_mRNAs_Derived_from_Intronless_Transcripts		X
5991351_Base-Excision_Repair,_AP_Site_Formation		X
5991115_RNA_Polymerase_I_Transcription_Initiation		X
5992299_Nuclear_Envelope_Breakdown		X
5992078_Meiotic_recombination		X
912497_Meiotic_Recombination		X
5991973_SIRT1_negatively_regulates_rRNA_Expression		X
5991001_Removal_of_the_Flap_Intermediate		X
5991365_Resolution_of_AP_sites_via_the_multiple-nucleotide_patch_replacement_pathway		X
5991360_Displacement_of_DNA_glycosylase_by_APEX1		X
5991201_Gap-filling_DNA_repair_synthesis_and_ligation_in_GG-NER		X
5991348_Gap-filling_DNA_repair_synthesis_and_ligation_in_TC-NER		X
5991279_Transport_of_Mature_mRNA_Derived_from_an_Intronless_Transcript		X
5991563_Cyclin_A_B1_associated_events_during_G2_M_transition		X
5990984_CDC6_association_with_the_ORC:origin_complex		X
5991202_RNA_Polymerase_I_Chain_Elongation		X
5991601_Phosphorylation_of_Emi1		X
5991590_Conversion_from_APC_C:Cdc20_to_APC_C:Cdh1_in_late_anaphase		X
5992043_G1_S-Specific_Transcription		X
5991797_PRC2_methylates_histones_and_DNA		X
5991264_RNA_Pol_II_CTD_phosphorylation_and_interaction_with_CE		X
5991116_RNA_Polymerase_I_Promoter_Escape		X
5991394_E2F-enabled_inhibition_of_pre-replication_complex_formation		X
5990986_DNA_replication_initiation		X
5991609_Telomere_C-strand_synthesis_initiation		X
5991122_Global_Genomic_NER_GG-NER_		X
5991000_Processive_synthesis_on_the_lagging_strand		X
5991346_Transcription-coupled_NER_TC-NER_		X
5991959_Regulation_of_the_Fanconi_anemia_pathway		X
5992312_HDMs_demethylate_histones		X
5991597_APC_C:Cdc20_mediated_degradation_of_Cyclin_B		X
5991225_Recruitment_of_repair_and_signaling_proteins_to_double-strand_breaks		X
5992400_Translesion_synthesis_by_POLK		X
5992218_Activation_of_gene_expression_by_SREBF_SREBP_		X
5991263_mRNA_Capping		X
5991278_Processing_of_Intronless_Pre-mRNAs		X
5991345_Formation_of_transcription-coupled_NER_TC-NER_repair_complex		X
5991347_Dual_incision_reaction_in_TC-NER		X
5991453_Mitotic_Telophase_Cytokinesis		X
5991216_Transport_of_Mature_mRNA_derived_from_an_Intron-Containing_Transcript		X
5991386_Formation_of_RNA_Pol_II_elongation_complex_		X
5991387_RNA_Polymerase_II_Transcription_Elongation		X
5991356_Translesion_synthesis_by_REV1		X
5991869_Recruitment_of_NuMA_to_mitotic_centrosomes		X
5991596_Phosphorylation_of_the_APC_C		X
5992289_Condensation_of_Prometaphase_Chromosomes		X
5991217_Transport_of_Mature_Transcript_to_Cytoplasm		X
5992401_Translesion_synthesis_by_POLI		X
5991446_Inactivation_of_APC_C_via_direct_inhibition_of_the_APC_C_complex		X
5991447_Inhibition_of_the_proteolytic_activity_of_APC_C_required_for_the_onset_of_anaphase_by_mitotic_spindle_checkpoint_components		X
5991274_Processing_of_Capped_Intronless_Pre-mRNA		X
5991275_Post-Elongation_Processing_of_Intronless_pre-mRNA		X
5991986_Deadenylation-dependent_mRNA_decay		X
5992315_RMTs_methylate_histone_arginines		X
5991101_Ribosomal_scanning_and_start_codon_recognition		X
5991458_Translation_initiation_complex_formation		X
5992134_G0_and_Early_G1		X
5991388_Formation_of_the_Early_Elongation_Complex		X
5991102_Activation_of_the_mRNA_upon_binding_of_the_cap-binding_complex_and_eIFs,_and_subsequent_binding_to_43S		X
5991361_Resolution_of_Abasic_Sites_AP_sites_		X
5991624_APC-Cdc20_mediated_degradation_of_Nek2A		X
5991894_Formation_of_tubulin_folding_intermediates_by_CCT_TriC		X
5990999_Lagging_Strand_Synthesis		X
5991445_Mitotic_Spindle_Checkpoint		X
5991103_Formation_of_the_ternary_complex,_and_subsequently,_the_43S_complex		X
5991558_Unwinding_of_DNA		X
5992274_Condensation_of_Prophase_Chromosomes		X
5991610_Telomere_C-strand_Lagging_Strand_Synthesis		X
5991205_Negative_epigenetic_regulation_of_rRNA_expression		X
5991089_mRNA_3'-end_processing		X
5991090_Post-Elongation_Processing_of_Intron-Containing_pre-mRNA		X
5991204_NoRC_negatively_regulates_rRNA_expression		X
5991352_Base_Excision_Repair		X
5991664_snRNP_Assembly		X
5991665_Metabolism_of_non-coding_RNA		X
5991960_Fanconi_Anemia_pathway		X
5992122_Kinesins		X
5991220_Homologous_recombination_repair_of_replication-independent_double-strand_breaks		X
5991221_Homologous_Recombination_Repair		X
5991504_Extension_of_Telomeres		X
573389_NoRC_negatively_regulates_rRNA_expression		X
5991091_Post-Elongation_Processing_of_the_Transcript		X
5991092_Cleavage_of_Growing_Transcript_in_the_Termination_Region_		X
5991093_RNA_Polymerase_II_Transcription_Termination		X
5991222_Double-Strand_Break_Repair		X
5991505_Telomere_Maintenance		X
5991393_E2F_mediated_regulation_of_DNA_replication		X
5992049_Deposition_of_new_CENPA-containing_nucleosomes_at_the_centromere		X
5992050_Nucleosome_assembly		X
5991211_mRNA_Splicing_-_Minor_Pathway		X
5991572_Regulation_of_Glucokinase_by_Glucokinase_Regulatory_Protein		X
5990998_DNA_strand_elongation		X
